# Supplementary material for: Effect of Diet on Growth Performance of First Crab Stage Callinectes sapidus Rathbun, 1896 (Brachyura: Portunidae): A Comparison of Three Different Regimens
Source: Animals (Basel). 2023 Apr 3;13(7):1242. doi: 10.3390/ani13071242 (PMC10093128; doi:10.3390/ani13071242)
Supplement: Supplementary file 1 [file animals-13-01242-s001.zip]

Archive with 1 entries (1 files):
- animals-2075198-supplementary.pdf
